# Supplementary material for: Proliferation and Invasion of Melanoma Are Suppressed by a Plant Protease Inhibitor, Leading to Downregulation of Survival/Death-Related Proteins
Source: Molecules. 2022 May 5;27(9):2956. doi: 10.3390/molecules27092956 (PMC9104945; doi:10.3390/molecules27092956)
Supplement: Supplementary file 1 [file molecules-27-02956-s001.zip]

Archive with 1 entries (1 files):
- molecules-1668958-supplementary.pdf
